# Supplementary material for: A Keratin 7 and E-Cadherin Signature Is Highly Predictive of Tubo-Ovarian High-Grade Serous Carcinoma Prognosis
Source: Int J Mol Sci. 2021 May 18;22(10):5325. doi: 10.3390/ijms22105325 (PMC8158692; doi:10.3390/ijms22105325)
Supplement: Supplementary file 1 [file ijms-22-05325-s001.zip]

Archive with 1 entries (1 files):
- ijms-1196827-supplementary.pdf
